# Supplementary material for: Rapid disintegration and weakening of ice shelves in North Greenland
Source: Nat Commun. 2023 Nov 7;14:6914. doi: 10.1038/s41467-023-42198-2 (PMC10630314; doi:10.1038/s41467-023-42198-2)
Supplement: Supplementary file 4 — Supplementary Data 1 [file 41467_2023_42198_MOESM4_ESM.xlsx]

## Sheet: Sheet1
Metric		1978	1979	1980	1981	1982	1983	1984	1985	1986	1987	1988	1989	1990	1991	1992	1993	1994	1995	1996	1997	1998	1999	2000	2001	2002	2003	2004	2005	2006	2007	2008	2009	2010	2011	2012	2013	2014	2015	2016	2017	2018	2019	2020	2021	2022
Ice discharge
Melt rates
Petermann
Steensby
Ryder
79N
Storestromen/Bistrup
Hagen Brae
Volume
Petermann
Steensby
Ryder
79N
Storestromen/Bistrup
Ostenfeld
Hagen Brae
Zachariæ Isstøm
Grounding lines
Ice velocity
Arctic Ocean Physics Reanalysis
SMB and runoff
